# Supplementary material for: Naturalistic rapid deceleration data: Drivers aged 75 years and older
Source: Data Brief. 2016 Nov 2;9:909–16. doi: 10.1016/j.dib.2016.10.024 (PMC5114525; doi:10.1016/j.dib.2016.10.024)
Supplement: Supplementary file 2 — Supplementary material [file mmc2.csv]

partid	partweekno	rdeno_valid	peakdeceleration	date	time
1004	40	1	866.05	20130414	16:40:16 235
1004	42	1	1056.675	20130426	15:36:40 721
1004	44	1	852.186	20130511	11:18:56 520
1004	47	1	763.145	20130601	11:14:14 380
1004	50	1	900.812	20130619	15:33:40 284
1004	52	1	859.553	20130703	14:35:42 730
1004	52	2	765.291	20130706	11:20:40 588
1005	25	1	872.205	20130113	12:08:39 026
1013	6	1	820.269	20120828	11:44:23 057
1013	51	1	759.203	20130711	20:14:37 261
1015	52	1	880.908	20130724	14:49:11 065
1017	10	1	757.742	20121101	09:41:58 895
1017	15	1	782.869	20121205	09:22:57 209
1017	48	1	845.725	20130723	19:21:10 459
1019	6	1	796.34	20121007	15:31:18 261
1019	7	1	776.143	20121009	10:59:27 113
1019	9	1	824.483	20121023	10:00:24 529
1019	27	1	819.648	20130301	13:02:56 571
1019	32	1	750.132	20130402	08:26:41 296
1019	46	1	755.853	20130708	08:06:12 749
1019	47	1	910.473	20130718	11:06:03 049
1019	50	1	818.862	20130806	08:17:53 448
1022	1	1	807.309	20121031	12:33:50 041
1022	24	1	887.58	20130413	13:06:52 562
1023	6	1	872.935	20121018	11:56:56 735
1023	6	2	789.542	20121018	13:21:53 323
1023	11	1	828.936	20121121	12:05:51 494
1023	15	1	822.603	20121222	10:32:52 751
1023	21	1	832.363	20130202	12:44:09 316
1023	23	1	1073.49	20130214	15:46:16 142
1023	27	1	904.723	20130313	09:39:12 149
1023	28	1	821.56	20130318	15:21:30 583
1023	28	2	779.2	20130322	10:37:32 995
1023	33	1	778.39	20130423	16:13:43 064
1023	33	2	977.301	20130424	11:59:12 564
1023	33	3	844.361	20130424	12:23:13 793
1023	46	1	950.136	20130722	11:45:20 700
1023	47	1	983.214	20130729	15:42:21 459
1027	23	1	768.146	20130214	09:44:25 517
1027	48	1	763.189	20130810	11:37:06 686
1031	7	1	754.468	20121101	15:41:16 639
1031	26	1	805.668	20130317	16:57:31 423
1031	28	1	776.469	20130325	18:16:34 861
1031	40	1	911.757	20130620	10:50:02 576
1031	46	1	834.477	20130730	11:09:55 580
1031	50	1	833.432	20130826	15:06:45 544
1036	37	1	817.602	20130528	13:20:37 537
1036	48	1	779.295	20130815	11:34:41 892
1036	48	2	825.312	20130817	15:44:14 528
1036	51	1	751.593	20130906	09:02:19 593
1037	8	1	1157.042	20121105	10:53:12 597
1037	8	2	768.392	20121110	11:55:55 457
1041	22	1	818.119	20130625	07:47:40 575
1041	46	1	801.727	20131215	12:04:20 862
1043	8	1	766.306	20130216	20:55:28 722
1050	44	1	813.991	20131126	09:26:18 001
1053	12	1	954.257	20130410	09:17:50 510
1053	16	1	1063.11	20130510	11:56:56 264
1053	23	1	949.387	20130624	14:27:30 044
1053	32	1	1061.174	20130830	09:20:10 140
1056	14	1	873.503	20130427	10:59:12 224
1056	46	1	878.189	20131207	09:31:44 660
1057	45	1	956.46	20131214	13:35:14 102
1058	2	1	782.183	20130215	11:25:44 072
1058	26	1	1355.957	20130729	11:58:30 120
1058	31	1	791.329	20130906	11:19:20 203
1058	45	1	776.341	20131209	15:16:30 941
1061	17	1	751.701	20131104	18:03:37 919
1065	9	1	864.588	20130402	08:45:49 742
1065	20	1	897.396	20130620	18:16:22 427
1065	26	1	778.643	20130801	13:41:32 036
1065	31	1	1013.514	20130903	11:34:25 086
1067	44	1	827.79	20131203	08:04:13 401
1073	7	1	904.072	20130321	15:39:21 757
1075	6	1	992.606	20130313	09:11:32 699
1075	6	2	947.517	20130313	09:11:43 763
1075	6	3	860.086	20130313	09:11:56 461
1075	23	1	760.732	20130711	17:42:23 151
1075	23	2	879.117	20130711	17:42:33 724
1075	23	3	831.06	20130711	17:42:55 399
1075	25	1	929.416	20130726	14:54:47 472
1075	34	1	813.32	20130923	11:15:07 235
1076	2	1	958.849	20130305	10:17:25 212
1076	9	1	761.623	20130424	11:04:59 498
1076	15	1	922.666	20130604	19:18:27 633
1076	21	1	802.227	20130716	15:24:19 344
1076	22	1	756.614	20130726	12:10:18 486
1076	23	1	896.586	20130803	10:55:40 274
1076	26	1	779.47	20130820	12:06:52 611
1076	27	1	802.872	20130901	12:05:15 782
1076	29	1	954.557	20130909	10:26:37 981
1076	31	1	938.526	20130928	12:44:56 735
1076	31	2	797.292	20130928	13:11:00 193
1076	38	1	820.981	20131114	11:37:45 927
1076	44	1	813.227	20131227	11:57:25 899
1078	28	1	785.492	20130806	10:36:08 931
1080	16	1	776.718	20130521	09:48:06 778
1081	1	1	1005.582	20130205	09:48:46 539
1081	1	2	793.832	20130208	17:52:37 458
1081	4	1	864.379	20130227	14:49:57 243
1081	4	2	876.211	20130303	15:25:15 523
1084	50	1	872.607	20140123	07:40:50 755
1084	52	1	800.561	20140205	11:24:04 038
1085	2	1	781	20130221	08:43:23 860
1085	9	1	856.554	20130412	09:34:53 812
1085	10	1	826.975	20130420	14:04:06 509
1085	11	1	806.905	20130425	14:29:34 306
1085	19	1	784.053	20130623	11:41:09 334
1085	26	1	759.007	20130810	09:26:54 665
1085	29	1	755.111	20130831	09:25:39 833
1085	37	1	763.422	20131024	11:25:02 024
1086	40	1	779.685	20131129	16:15:58 154
1092	31	1	799.876	20130913	11:52:03 986
1095	2	1	784.184	20130221	10:20:19 589
1095	4	1	755.17	20130304	11:05:34 235
1095	7	1	750.697	20130331	08:17:40 796
1095	8	1	831.134	20130407	11:49:50 528
1095	11	1	788.084	20130424	13:34:42 818
1095	21	1	771.525	20130702	10:44:33 844
1095	27	1	756.803	20130814	17:00:52 609
1100	2	1	894.064	20130225	13:56:58 649
1100	35	1	902.659	20131019	12:48:47 717
1100	48	1	809.939	20140117	11:46:17 934
1100	51	1	960.467	20140204	10:38:17 276
1109	10	1	783.833	20130416	16:37:12 166
1109	11	1	928.507	20130423	10:44:58 013
1109	18	1	826.891	20130612	17:46:54 477
1109	23	1	949.032	20130721	11:11:55 830
1109	26	1	858.2	20130810	12:54:25 138
1109	27	1	1361.251	20130813	17:02:43 032
1109	28	1	770.725	20130819	10:51:51 977
1109	35	1	794.124	20131012	12:56:37 353
1109	36	1	846.669	20131018	14:10:33 367
1109	36	2	774.24	20131020	16:26:43 328
1109	37	1	790.407	20131022	08:43:34 775
1114	31	1	969.502	20131017	14:10:34 706
1114	38	1	759.588	20131207	08:18:25 809
1116	9	1	909.394	20130424	10:42:49 290
1118	19	1	794.072	20130717	13:54:53 032
1120	3	1	867.391	20130319	07:56:27 772
1120	3	2	936.231	20130322	12:04:55 046
1120	10	1	760.569	20130509	13:55:55 366
1120	10	2	765.974	20130509	13:56:25 763
1120	10	3	764.795	20130510	10:22:00 672
1120	19	1	1082.875	20130712	10:10:35 160
1120	22	1	796.152	20130729	14:44:44 076
1120	28	1	889.474	20130911	05:38:17 381
1120	31	1	853.535	20130930	07:51:12 627
1120	33	1	753.234	20131020	22:53:55 907
1120	34	1	777.116	20131025	22:02:47 020
1120	36	1	811.551	20131109	18:00:51 723
1120	48	1	825.877	20140201	17:53:05 059
1120	49	1	851.697	20140205	11:18:34 016
1121	10	1	852.341	20130514	11:21:00 327
1121	21	1	884.715	20130803	09:25:32 915
1121	22	1	783.75	20130805	14:39:00 391
1121	31	1	978.066	20131011	15:04:49 617
1124	1	1	767.162	20130531	17:22:26 386
1124	5	1	759.345	20130626	09:18:48 019
1124	12	1	788.414	20130815	18:19:33 740
1124	14	1	764.968	20130827	08:39:33 086
1124	17	1	765.853	20130917	09:38:40 546
1124	22	1	789.652	20131022	09:59:47 688
1124	22	2	792.792	20131026	11:21:38 855
1124	24	1	937.502	20131105	22:34:59 252
1124	27	1	833.182	20131130	13:07:25 780
1124	33	1	946.95	20140109	13:13:46 565
1124	39	1	886.513	20140221	15:49:11 936
1124	40	1	826.847	20140225	14:25:36 069
1124	42	1	811.206	20140315	12:18:24 790
1124	47	1	820.659	20140420	17:43:41 723
1124	48	1	889.296	20140422	17:55:05 057
1124	49	1	825.802	20140501	17:08:13 478
1135	6	1	774.313	20130503	14:32:27 190
1135	7	1	751.615	20130510	17:50:10 177
1135	10	1	1141.064	20130601	14:00:02 586
1135	11	1	775.788	20130603	09:07:18 411
1135	11	2	776.808	20130605	09:03:36 333
1135	21	1	801.504	20130815	15:55:01 496
1135	22	1	766.206	20130821	13:25:47 232
1135	22	2	808.224	20130825	14:22:46 780
1135	22	3	916.525	20130825	14:34:40 314
1135	22	4	1131.54	20130825	14:34:58 471
1135	22	5	761.188	20130825	14:36:22 855
1135	22	6	1042.692	20130825	14:37:07 866
1135	22	7	796.604	20130825	14:39:19 050
1135	22	8	1020.348	20130825	14:40:53 103
1135	22	9	846.848	20130825	14:41:09 188
1135	22	10	1107.634	20130825	14:43:23 517
1135	22	11	783.785	20130825	14:44:21 479
1135	22	12	913.285	20130825	14:44:49 888
1135	22	13	1049.552	20130825	14:45:33 229
1135	22	14	2046.649	20130825	14:46:54 273
1135	22	15	763.103	20130825	14:47:20 456
1135	23	1	776.419	20130830	14:35:42 550
1135	25	1	876.031	20130914	09:04:02 171
1135	32	1	840.863	20131103	16:57:30 272
1135	35	1	852.11	20131123	16:00:52 585
1135	36	1	969.724	20131128	08:49:16 107
1135	44	1	767.856	20140123	11:40:05 353
1135	45	1	965.496	20140131	14:25:23 215
1138	3	1	811.606	20130328	07:36:22 104
1138	9	1	820.942	20130509	14:08:34 592
1138	12	1	1025.923	20130530	11:13:17 504
1138	24	1	753.694	20130819	15:36:04 933
1138	29	1	767.612	20130924	12:40:12 906
1138	43	1	831.786	20140105	17:28:29 420
1138	49	1	943.445	20140214	12:54:42 306
1139	5	1	807.521	20130418	14:54:12 801
1139	18	1	754.715	20130720	17:12:44 816
1140	13	1	762.435	20130613	09:53:30 124
1140	15	1	822.293	20130628	08:33:27 500
1140	16	1	801.739	20130704	09:24:36 282
1140	22	1	856.681	20130812	14:37:20 426
1140	37	1	774.506	20131128	14:12:03 991
1141	5	1	824.906	20130424	17:09:29 391
1141	7	1	794.287	20130510	12:40:53 829
1141	11	1	813.92	20130604	11:40:15 053
1141	13	1	780.984	20130622	15:51:14 822
1141	25	1	949.552	20130909	15:54:42 718
1141	25	2	787.7	20130914	09:41:47 964
1141	28	1	779.417	20131004	09:41:58 504
1141	31	1	859.212	20131024	10:06:05 257
1141	35	1	766.489	20131121	09:11:57 335
1141	42	1	869.6	20140108	11:28:14 974
1141	43	1	868.073	20140114	18:15:00 407
1141	45	1	982.518	20140129	11:33:59 367
1141	52	1	1074.898	20140319	11:56:29 296
1141	52	2	824.497	20140319	16:09:09 633
1143	3	1	761.89	20130414	11:22:09 163
1143	16	1	783.912	20130709	11:14:02 970
1143	18	1	910.16	20130724	09:10:10 278
1143	25	1	806.186	20130909	11:29:03 229
1144	12	1	846.062	20130612	13:04:04 718
1144	44	1	780.758	20140124	10:24:49 641
1144	52	1	771.745	20140317	12:51:30 669
1148	16	1	752.303	20130905	14:21:35 007
1154	20	1	1028.8	20130728	16:36:05 020
1160	24	1	840.358	20130902	14:30:15 261
1160	25	1	772.574	20130914	09:33:13 451
1160	28	1	803.487	20131001	09:22:22 127
1160	28	2	807.638	20131002	12:53:02 522
1164	1	1	854.074	20130402	13:31:24 626
1164	19	1	757.135	20130810	13:46:58 549
1164	26	1	813.626	20130929	15:23:50 860
1164	37	1	763.02	20131210	15:49:35 788
1164	37	2	902.105	20131215	18:41:58 821
1172	29	1	764.877	20131126	10:05:25 144
1175	2	1	987.482	20130426	10:51:15 584
1175	7	1	810.444	20130527	09:44:57 277
1180	7	1	834.241	20130526	17:39:25 258
1180	8	1	752.372	20130531	13:52:20 446
1180	20	1	837.044	20130821	15:35:01 916
1180	21	1	917.964	20130826	14:35:59 500
1186	7	1	778.201	20130808	13:19:43 186
1186	11	1	1167.978	20130904	14:57:03 232
1186	19	1	819.019	20131101	15:18:07 794
1186	19	2	775.432	20131102	08:52:40 523
1186	41	1	889.606	20140404	13:53:38 982
1186	43	1	838.579	20140414	13:28:33 193
1188	46	1	797.161	20140401	11:04:54 742
1190	19	1	1079.72	20130813	10:24:28 490
1190	46	1	905.268	20140221	15:19:36 577
1190	49	1	804.251	20140311	08:19:23 290
1191	1	1	816.32	20130419	11:15:14 232
1191	1	2	799.432	20130419	11:15:26 426
1193	35	1	873.645	20131209	10:19:17 413
1193	35	2	766.757	20131209	10:19:37 381
1197	2	1	876.567	20130412	13:00:06 725
1197	7	1	799.743	20130514	12:10:26 267
1202	6	1	755.179	20130525	18:58:39 963
1202	8	1	791.506	20130607	12:00:08 042
1202	11	1	811.893	20130630	14:44:30 589
1202	12	1	979.439	20130706	13:04:15 733
1202	14	1	770.632	20130718	13:30:23 176
1202	24	1	758.133	20130928	10:41:39 550
1202	27	1	806.156	20131015	22:10:53 154
1202	27	2	753.145	20131019	17:47:49 497
1202	30	1	753.873	20131105	17:11:26 776
1202	34	1	819.257	20131205	11:17:55 347
1202	35	1	930.598	20131210	14:56:43 465
1202	36	1	769.917	20131222	12:10:07 397
1202	37	1	1497.505	20131224	17:24:46 453
1202	41	1	896.526	20140126	11:20:05 711
1202	49	1	911.634	20140317	21:27:31 702
1202	49	2	894.605	20140318	17:13:43 794
1202	49	3	845.886	20140323	13:33:33 242
1204	18	1	895.728	20130814	10:43:04 857
1209	3	1	1189.648	20130821	11:40:48 362
1209	3	2	833.127	20130823	12:07:50 505
1209	5	1	1053.478	20130904	14:31:02 019
1209	10	1	900.631	20131011	17:45:47 444
1209	14	1	821.006	20131106	14:11:19 973
1211	18	1	886.005	20130827	11:55:41 764
1211	19	1	769.092	20130905	11:00:32 219
1211	44	1	847.743	20140226	12:07:48 759
1212	7	1	751.125	20130606	10:58:44 985
1212	7	2	771.897	20130609	09:39:47 010
1212	19	1	817.814	20130828	11:57:54 697
1212	24	1	776.436	20131006	08:31:18 709
1212	39	1	784.702	20140116	13:18:40 685
1212	39	2	807.303	20140116	13:40:24 039
1212	43	1	793.954	20140210	11:34:06 142
1212	46	1	838.623	20140304	09:38:59 797
1213	14	1	800.646	20130727	16:04:46 348
1219	1	1	873.006	20130424	16:06:12 066
1219	21	1	775.495	20130912	15:49:55 041
1222	40	1	1086.919	20140209	16:17:36 477
1224	1	1	791.764	20130503	12:57:24 744
1224	31	1	798.459	20131125	16:04:03 738
1228	40	1	886.01	20140306	09:40:36 478
1229	44	1	755.095	20140311	11:26:14 689
1233	2	1	845.375	20130510	10:25:17 456
1233	3	1	801.104	20130517	11:02:14 885
1233	6	1	758.694	20130607	11:27:09 471
1233	8	1	814.274	20130618	09:47:31 996
1233	9	1	781.333	20130625	07:37:08 624
1233	11	1	983.771	20130710	09:57:06 751
1233	15	1	851.355	20130809	09:36:55 311
1233	16	1	928.07	20130815	15:41:15 500
1233	19	1	768.164	20130904	14:14:42 089
1233	20	1	862.117	20130913	11:04:04 092
1246	17	1	772.305	20130916	16:36:54 888
1246	28	1	884.642	20131208	13:50:23 218
1247	16	1	766.063	20130904	12:42:02 408
1247	20	1	870.56	20131005	11:11:55 182
1247	22	1	752.645	20131020	11:07:54 472
1250	46	1	829.413	20140324	12:32:59 850
1252	18	1	812.952	20130909	14:03:52 164
1252	45	1	832.12	20140320	11:34:46 423
1252	47	1	770.121	20140405	12:42:15 042
1252	51	1	820.406	20140503	23:13:41 697
1252	52	1	750.614	20140506	09:19:24 790
1255	3	1	774.331	20130909	09:23:00 847
1255	3	2	790.734	20130913	09:48:21 400
1258	15	1	813.391	20130824	09:10:48 665
1259	4	1	798.357	20130601	13:42:14 030
1259	9	1	801.493	20130706	14:32:00 256
1259	14	1	773.841	20130808	13:57:08 574
1259	23	1	866.54	20131010	14:19:03 779
1259	29	1	989.99	20131120	09:43:41 559
1259	30	1	849.381	20131128	15:42:38 132
1259	46	1	864.622	20140321	13:25:35 231
1265	17	1	1029.756	20130913	16:58:35 329
1265	21	1	889.738	20131011	11:28:03 183
1265	43	1	790.037	20140312	17:03:14 206
1265	51	1	769.803	20140510	08:37:38 052
1266	13	1	827.561	20130816	16:08:15 761
1268	8	1	769.149	20130715	15:13:31 947
1268	8	2	772.953	20130715	15:13:49 199
1268	10	1	772.569	20130801	22:28:48 248
1268	11	1	831.466	20130805	13:01:57 224
1268	14	1	940.999	20130901	16:52:30 120
1268	16	1	1199.861	20130913	22:28:29 719
1268	18	1	947.331	20130927	22:22:59 738
1268	19	1	804.974	20131004	14:34:00 496
1268	21	1	860.02	20131018	13:09:30 140
1268	26	1	958.754	20131123	23:03:16 476
1268	27	1	892.128	20131127	08:33:48 989
1268	28	1	771.702	20131205	22:36:40 383
1268	30	1	805.417	20131220	22:49:40 342
1268	31	1	1009.377	20131226	17:12:05 240
1269	6	1	794.566	20130809	11:38:38 437
1269	18	1	907.574	20131031	09:44:26 808
1269	20	1	765.229	20131115	09:36:09 370
1271	4	1	853.336	20130903	18:20:34 871
1271	5	1	786.484	20130912	10:45:37 504
1271	5	2	763.473	20130912	10:46:57 818
1271	32	1	1221.565	20140323	14:13:15 979
1289	5	1	762.805	20130727	10:28:11 752
1289	10	1	790.825	20130829	18:18:14 364
1297	4	1	793.527	20130729	10:07:50 552
1297	4	2	807.682	20130801	16:33:06 546
1297	19	1	780.139	20131114	10:12:39 430
1301	2	1	768.38	20130722	12:19:51 467
1302	12	1	987.811	20130925	08:13:15 492
1307	1	1	828.42	20130710	16:55:05 713
1307	19	1	780.173	20131113	14:28:45 152
1310	1	1	792.149	20130707	10:13:22 718
1310	33	1	767.395	20140212	12:00:43 829
1310	40	1	835.397	20140402	15:31:06 762
1310	40	2	754.305	20140404	16:55:35 465
1310	42	1	779.157	20140414	11:57:57 479
1319	5	1	836.414	20130822	07:23:48 784
1320	3	1	870.19	20130804	11:43:55 057
1320	5	1	822.598	20130812	16:17:28 856
1320	11	1	814.38	20130927	12:37:10 029
1320	39	1	815.48	20140410	10:44:42 433
1322	1	1	801.241	20130719	10:55:51 283
1322	22	1	907.3	20131215	12:45:28 682
1322	29	1	777.272	20140131	15:06:59 093
1322	36	1	1089.478	20140319	11:49:28 026
1324	8	1	1031.891	20131030	08:51:12 268
1325	18	1	881.108	20131105	17:55:28 886
1325	23	1	779.518	20131211	11:36:51 713
1325	25	1	883.247	20131226	11:44:21 328
1330	2	1	777.988	20130727	16:54:19 598
1330	24	1	829.145	20131225	08:44:12 415
1330	24	2	787.988	20131227	21:25:53 478
1331	2	1	813.14	20130726	09:12:47 569
1331	2	2	1237.911	20130726	09:14:03 568
1331	3	1	1033.469	20130730	09:24:32 477
1331	4	1	840.645	20130806	09:45:10 150
1331	7	1	784.931	20130829	09:14:32 834
1331	11	1	768.928	20130926	14:18:14 970
1331	11	2	1029.986	20130926	16:27:17 041
1331	11	3	767.2	20130926	16:57:11 683
1331	11	4	830.462	20130926	17:00:12 874
1331	12	1	846.737	20131006	14:01:43 055
1331	16	1	1061.556	20131029	09:28:56 650
1331	20	1	783.575	20131129	13:02:49 607
1331	29	1	815.79	20140129	08:52:52 721
1331	36	1	1006.137	20140319	09:23:17 365
1331	40	1	1006.07	20140415	14:52:43 513
1332	6	1	832.811	20130829	09:41:10 444
1336	16	1	1011.376	20131119	09:39:04 133
1336	16	2	750.391	20131121	08:30:35 644
1336	27	1	885.229	20140207	10:43:16 465
1336	39	1	786.48	20140430	10:10:21 329
1338	3	1	803.015	20130815	09:15:38 997
1338	25	1	866.069	20140118	15:34:39 839
1339	11	1	751.352	20130930	16:12:42 863
1339	19	1	786.445	20131201	11:03:23 497
1339	33	1	759.079	20140307	14:00:26 615
1339	41	1	845.147	20140501	17:44:21 257
1340	5	1	777.509	20130821	17:54:52 617
1340	12	1	759.59	20131010	17:18:03 426
1341	2	1	760.741	20130731	10:33:50 716
1341	10	1	787.103	20130927	09:13:55 142
1341	10	2	831.09	20130928	12:10:06 453
1341	10	3	750.772	20130928	13:36:12 757
1341	11	1	853.658	20130930	14:16:43 230
1341	17	1	904.882	20131111	13:38:17 886
1341	17	2	1023.102	20131111	13:38:26 876
1343	2	1	764.461	20130729	16:06:58 037
1343	3	1	945.052	20130811	09:57:37 055
1343	16	1	854.65	20131106	16:46:33 840
1343	20	1	773.03	20131202	11:59:23 629
1343	24	1	840.063	20140102	11:52:11 240
1343	39	1	917.218	20140419	16:07:31 138
1348	18	1	861.933	20131126	10:21:36 492
1349	13	1	811.94	20131021	10:45:10 765
1349	13	2	820.02	20131021	15:32:41 439
1349	13	3	792.461	20131021	15:33:46 782
1349	13	4	794.86	20131021	15:33:58 124
1350	1	1	964.86	20130803	16:04:43 748
1350	32	1	757.594	20140307	09:49:49 133
1365	1	1	852.969	20130813	11:42:18 467
1365	1	2	832.259	20130813	11:42:44 802
1365	1	3	819.812	20130813	11:43:04 102
1365	1	4	804.177	20130813	11:45:26 307
1365	1	5	765.958	20130813	11:45:32 642
1365	1	6	854.185	20130813	11:45:57 312
1365	1	7	752.882	20130813	11:46:03 887
1365	6	1	757.192	20130917	15:28:19 703
1365	10	1	825.372	20131018	14:39:46 018
1365	11	1	783.298	20131021	12:24:27 763
1365	13	1	881.104	20131106	12:49:00 178
1365	18	1	790.198	20131210	13:31:58 795
1365	31	1	777.838	20140316	14:46:00 909
1365	33	1	785.496	20140324	09:37:09 084
1365	38	1	964.973	20140501	15:33:04 617
1365	39	1	797.648	20140505	09:54:56 678
1367	37	1	783.599	20140414	12:07:52 095
1374	34	1	1042.153	20140416	16:34:45 019
1375	1	1	810.218	20130902	12:07:36 052
1377	14	1	820.869	20131211	12:40:28 356
1377	17	1	779.543	20140101	09:36:20 483
1377	17	2	771.808	20140101	09:36:34 755
1377	21	1	895.635	20140131	10:01:09 468
1377	23	1	782.285	20140216	10:21:48 157
1380	9	1	840.27	20131204	16:23:59 731
1380	15	1	821.229	20140117	11:49:23 007
